# Supplementary material for: Comparison of climbing-specific strength and endurance between lead and boulder climbers
Source: PLoS One. 2019 Sep 19;14(9):e0222529. doi: 10.1371/journal.pone.0222529 (PMC6752829; doi:10.1371/journal.pone.0222529)
Supplement: S1 File — (XLSX) [file pone.0222529.s001.xlsx]

## Sheet: Dataset, lead vs boulder climbe
Subject	Group	Age	Height	Weekly_sessions	Experience	Body_mass	Fat_mass	Fat_free_mass	IRCRA_red_point	Ledge_PF	Ledge_RFD	Ledge_MAF	Jug_PF	Jug_RFD	Jug_MAF	Pullup_AV	Pullup_pV	Finger_flexion_force	Time_to_exhaustion	Ledge_PF_Relative	Ledge_RFD_Relative	Ledge_MAF_Relative	Jugt_PF_Relative	Jugt_RFD_Relative	Jug_MAF_Relative	FFmax_relative	Ledge_PF_BM	Ledge_MAF_BM	Jug_PF_BM	Jug_MAF_BM	ledge_jug_ratio_PF	ledge_jug_ratio_MAF	ledge_jug_ratio_RFD
1	1	29	167	1.5	9	62	7.7	87.6	21	456.45	747.69	320.06	582.9	1180.09	507.12	0.69	1.22	716.2	84	7.3621	12.0595	5.16226	9.40161	19.0337	8.17935	11.5516	1064.48	928.094	1190.93	1115.15	0.783067	0.631133	0.633587
2	1	46	174	2.5	16	74.6	18.5	77.5	23	401.84	1478.87	330.4	448.52	1526.08	382.09	0.81	1.28	541.7	112	5.3866	19.824	4.42895	6.01233	20.4568	5.12185	7.26139	1133.44	1062	1180.12	1113.69	0.895924	0.864718	0.969065
3	1	22	163.5	4	3	59.2	21.3	74.7	15	202.25	530	81.23	229.82	563.52	118.18			461.9	105	3.41639	8.9527	1.37213	3.88209	9.51892	1.99628	7.80236	782.824	661.804	810.394	698.754	0.880037	0.687341	0.940517
4	1	22	183	6.5	4	70.5	15.9	79.9	21	452.07	917.78	387.57	802.47	2900.4	587.27	1.01	2.09	824.6	77	6.41234	13.0182	5.49745	11.3826	41.1404	8.33007	11.6965	1143.46	1078.96	1493.86	1278.66	0.563348	0.659952	0.316432
5	0	29	172	2.5	10	68.4	13.1	82.5	19	666.04	1851.83	595.31	777.49	3849.31	658.44	1.02	2.19	851.7	77	9.73743	27.0735	8.70336	11.3668	56.2765	9.62632	12.4518	1336.84	1266.11	1448.29	1329.24	0.856654	0.904122	0.481081
6	0	23	179	2.5	5	80.8	17	79		562.27	1603.58	422.44	803.4	2377.06	649.59	1	1.51	963	56	6.95879	19.8463	5.22822	9.94307	29.4191	8.03948	11.9183	1354.68	1214.85	1595.81	1442	0.699863	0.650318	0.674606
7	0	23	186	3	10	67.2	7.9	87.5	25	444.77	1770.05	323.87	771.71	2932.26	602.87	1.76	2.7	595.9	140	6.6186	26.34	4.81949	11.4838	43.6348	8.97128	8.86756	1103.8	982.9	1430.74	1261.9	0.576343	0.537214	0.603647
8	1	22	171.5	4	7	69.8	11	84.5	25	703.07	1807.04	553.34	1230.44	4442.48	760.72	0.98	2.27	621.4	77	10.0726	25.8888	7.92751	17.6281	63.6458	10.8986	8.90258	1387.6	1237.87	1914.97	1445.25	0.571397	0.72739	0.406764
9	1	24	173	3	5	64.8	10.1	85.5	17	368.66	688.92	155.2	591.93	1926.92	407.48	0.57	1.02	654.5	91	5.6892	10.6315	2.39506	9.13472	29.7364	6.28827	10.1003	1004.15	790.694	1227.42	1042.97	0.62281	0.380878	0.357524
10	1	36	180	2.5	15	75.6	11.7	84	20	523	1270.18	314.12	804.07	1458.25	577.39	0.69	1.42	534.2	168	6.91799	16.8013	4.15503	10.6358	19.289	7.63743	7.06614	1264.41	1055.53	1545.48	1318.8	0.650441	0.544034	0.87103
11	0	23	170	9	6	63.3	9.3	86.1	19	527.83	1163.46	412.84	887.52	3381.68	764.58	1.04	1.61	756.9	77	8.33855	18.3801	6.52196	14.0209	53.4231	12.0787	11.9573	1148.61	1033.62	1508.3	1385.36	0.594725	0.539957	0.344048
12	1	27	185	4	9	83.6	12.2	83.5	20	361.7	680.42	219.79	645.44	1610.81	591.95	0.78	1.46	746.3	98	4.32656	8.139	2.62907	7.72057	19.2681	7.08074	8.92703	1181.57	1039.66	1465.31	1411.82	0.560393	0.371298	0.422409
13	1	30	186	3.5	7	76.3	16.6	79.2	19	483.49	1265.76	295.48	683.2	2239.68	489.06	0.72	1.13	752.3	91	6.3367	16.5893	3.87261	8.95413	29.3536	6.4097	9.85976	1231.76	1043.75	1431.47	1237.33	0.707684	0.604179	0.565152
14	0	24	181.5	5	8	70.3	5.1	90.2	20	750.61	2990.68	639.92	942.27	3997.4	725.16	1.08	1.63	719.2	98	10.6772	42.5417	9.1027	13.4036	56.862	10.3152	10.2304	1440.04	1329.35	1631.7	1414.59	0.796598	0.882454	0.748156
15	0	27	192.8	3	7	78.4	10.2	85.3	22	577.19	1449.87	426.16	680.85	1394.7	537.11	0.86	1.7	817.1	91	7.36212	18.4932	5.43571	8.68431	17.7895	6.85089	10.4222	1346.06	1195.03	1449.72	1305.98	0.847749	0.793432	1.03956
16	0	24	184	4	3	83.8	14.7	81.1		626.51	1274.56	463.26	933.72	2771.74	683.21	0.89	1.46	1006.6	49	7.47625	15.2095	5.52816	11.1422	33.0757	8.15286	12.0119	1448.34	1285.09	1755.55	1505.04	0.670983	0.678064	0.459841
17	0	23	170	4	4	60.2	19.3	76.6	14	314.5	779.75	197.33	494.67	1367.07	259.7	0.62	0.98	615.4	112	5.22425	12.9527	3.27791	8.21711	22.7088	4.31395	10.2226	904.881	787.711	1085.05	850.081	0.635777	0.759838	0.57038
18	1	32	169.5	4	8	54.4	8.1	87.3	20	458.02	1904.43	421.4	581.07	1574.1	546.16	0.83	1.22	692.2	133	8.41949	35.0079	7.74632	10.6814	28.9357	10.0397	12.7243	991.521	954.901	1114.57	1079.66	0.788235	0.771569	1.20985
19	1	24	174.5	2	5	64.1	11.5	84.1	17	228.73	640.32	136.69	426.41	1018.52	359.14	0.99	1.56	553.7	91	3.56833	9.98939	2.13245	6.65226	15.8895	5.60281	8.63807	857.359	765.319	1055.04	987.769	0.536409	0.380604	0.628677
20	0	26	166	3	4	59	13.2	82.4		493.4	1274.14	275.87	563.79	2372.65	459.08			507.1	133	8.36271	21.5956	4.67576	9.55576	40.2144	7.78102	8.59492	1072.01	854.483	1142.4	1037.69	0.875149	0.600919	0.537011
21	1	23	169	4	10	53.9	11.9	83.7	17	162.24	283.63	76.11	209.13	664.18	165.12	0.5	0.89	385.2	140	3.01002	5.26215	1.41206	3.87996	12.3224	3.06345	7.14657	690.837	604.707	737.727	693.717	0.775785	0.460938	0.427038
22	1	26	179.5	4	6	72.5	8.9	86.5	19	409.42	825.78	318.22				0.66	1.05	622.9	84	5.64717	11.3901	4.38924				8.59172	1120.43	1029.23
23	0	24	185	4	4	84.4	10.6	85.1	17	615.73	1483.64	546.71	765.84	2563.96	719.19	0.8	1.49	1142.1	77	7.29538	17.5787	6.47761	9.07393	30.3787	8.52121	13.532	1443.44	1374.42	1593.55	1546.9	0.803993	0.760175	0.578652
24	0	27	172	4	3	70.4	11.1	84.5	15	488.79	1979.09	335.98	888.8	4266.55	655.83	1.09	1.85	720.8	70	6.94304	28.1121	4.77244	12.625	60.6044	9.31577	10.2386	1179.2	1026.39	1579.21	1346.24	0.549944	0.512297	0.463862
25	1	35	177	2	13	72.3	7.4	88	28	494.3	1390.47	305.4	755.06	3165.83	558.47	0.65	1.57	836.6	154	6.83679	19.232	4.22407	10.4434	43.7874	7.72434	11.5712	1203.35	1014.45	1464.11	1267.52	0.65465	0.546851	0.439212
26	0	25	184.5	4	2.5	79	8	87.4	17	572.27	2110.48	356.73	938.56	3363.96	739.34	0.76	1.43	802	98	7.24392	26.7149	4.51557	11.8805	42.5818	9.35873	10.1519	1347.02	1131.48	1713.31	1514.09	0.609732	0.482498	0.62738
27	0	22	186.5	4	1	74.8	4.9	90.4	15	578.1	1478.16	314.72	812.51	1743.61	656.38	0.68	1.18	741.8	84	7.72861	19.7615	4.20749	10.8624	23.3103	8.77513	9.91711	1311.66	1048.28	1546.07	1389.94	0.711499	0.479478	0.847758
28	0	26	182.5	2.5	4	69.5	10.5	85	13	275.83	688	216.71	833.84	4315.15	631.77	0.9	1.44	642.5	63	3.96878	9.89928	3.11813	11.9977	62.0885	9.09022	9.2446	957.417	898.297	1515.43	1313.36	0.330795	0.34302	0.159438
29	0	23	169.5	5	3	75.8	16.6	79.3	17	667.23	1200.93	493.71	937.39	2648.83	730.96	0.92	1.75	901.3	70	8.80251	15.8434	6.51332	12.3666	34.945	9.64327	11.8905	1410.6	1237.08	1680.76	1474.33	0.711796	0.675427	0.453381
30	0	36	175	2.5	20	71.3	15.3	80.5	19	483.73	1492.83	334.65	671.38	2562.12	533.65	0.92	1.75	616.9	147	6.78443	20.9373	4.69355	9.41627	35.9344	7.48457	8.65217	1182.97	1033.89	1370.62	1232.89	0.720501	0.627096	0.582654
31	1	31	184	4	18	74.2	9.8	85.7	25	405.43	1431.12	188.74	648.8	2002.96	412.02	0.73	1.19	713.2	126	5.46402	19.2873	2.54367	8.74394	26.9941	5.55283	9.61186	1133.11	916.419	1376.48	1139.7	0.624892	0.458085	0.714503
